# Supplementary material for: An Examination into the Effects of a Nutraceutical Supplement on Cognition, Stress, Eye Health, and Skin Satisfaction in Adults with Self-Reported Cognitive Complaints: A Randomized, Double-Blind, Placebo-Controlled Trial
Source: Nutrients. 2024 Jun 5;16(11):1770. doi: 10.3390/nu16111770 (PMC11174377; doi:10.3390/nu16111770)
Supplement: Supplementary file 1 [file nutrients-16-01770-s001.zip]

Archive with 1 entries (1 files):
- nutrients-3025316-supplementary.pdf
